# Supplementary material for: Microtubule Assists Actomyosin to Regulate Cell Nuclear Mechanics and Chromatin Accessibility
Source: Research (Wash D C). 2023 Feb 21;6:0054. doi: 10.34133/research.0054 (PMC10076026; doi:10.34133/research.0054)
Supplement: Supplementary 2 — Movies S1 to S3. [file research.0054.f2.zip]

Archive with 3 entries (3 files):
- Actin.mp4
- Compose.mp4
- MT.mp4
